# Supplementary material for: Mechanical and Rheological Evaluation of Polyester-Based Composites Containing Biochar
Source: Polymers (Basel). 2024 Apr 28;16(9):1231. doi: 10.3390/polym16091231 (PMC11085265; doi:10.3390/polym16091231)
Supplement: Supplementary file 1 [file polymers-16-01231-s001.zip]

Archive with 1 entries (1 files):
- polymers-2961658-supplementary.pdf
